# Supplementary material for: Machine learning predicts distinct biotypes of amyotrophic lateral sclerosis
Source: Eur J Hum Genet. 2025 Aug 7;33(10):1290–9. doi: 10.1038/s41431-025-01920-y (PMC12479739; doi:10.1038/s41431-025-01920-y)
Supplement: Supplementary file 2 — Supplemental Data [file 41431_2025_1920_MOESM2_ESM.txt]

	Gene	Feature_score	Group	prob
1	ENSG00000180638	1	1	1
2	ERV_704248_LTR12C:ERV:LTR	1	1	1
3	ENSG00000101197	1	1	1
4	ENSG00000198353	1	1	1
5	ENSG00000257017	1	1	1
6	ERV_2964235_LTR12C:ERV:LTR	1	1	1
7	ERV_1377999_MLT1C:ERV:LTR	1	1	1
8	ENSG00000136327	1	1	1
9	ENSG00000223703	1	1	1
10	ENSG00000104537	1	1	1
11	ERV_606695_MLT1E3:ERV:LTR	0.99999999	1	1
12	ENSG00000232560	0.999999395	1	0.999999963
13	ERV_3474238_LTR16A1:ERV:LTR	0.999990022	1	0.999999276
14	ENSG00000173917	0.999985673	1	0.999998933
15	ENSG00000237941	0.999909479	1	0.999992215
16	ENSG00000251410	0.999456502	1	0.99994473
17	ENSG00000284594	0.990716009	1	0.998662839
18	ERV_4132174_LTR26:ERV:LTR	0.990560139	1	0.998634648
19	ENSG00000187474	0.982402632	1	0.997186748
20	ERV_1378003_LTR17:ERV:LTR	0.96937731	1	0.99458816
21	ERV_3474234_LTR16E2:ERV:LTR	0.957043428	1	0.991875874
22	ENSG00000121552	0.955152404	1	0.991440914
23	ERV_2964232_LTR16B1,ERV3-16A3_I-int:ERV:LTR	0.950937784	1	0.990454954
24	ERV_704270_LTR8B:ERV:LTR	0.947913058	1	0.98973333
25	ERV_606713_THE1A:ERV:LTR	0.943509553	1	0.988662455
26	ENSG00000284526	0.908379435	1	0.979324771
27	ERV_606683_MLT1K:ERV:LTR	0.904423805	1	0.978190241
28	ENSG00000250742	0.890607095	1	0.974101996
29	ERV_3669399_MLT1O:ERV:LTR	0.890200779	1	0.973978853
30	ENSG00000072694	0.885337585	1	0.972492141
31	ERV_3087567_MLT1F2:ERV:LTR	0.881097494	1	0.971176697
32	ERV_3311887_MSTC:ERV:LTR	0.880931931	1	0.971124971
33	ENSG00000064886	0.871982042	1	0.968288515
34	ENSG00000261327	0.871800308	1	0.96823008
35	ENSG00000129910	1	2	1
36	ENSG00000086570	1	2	1
37	ERV_2678921_MLT1D:ERV:LTR	1	2	1
38	ERV_1754615_MSTD-int,MSTD:ERV:LTR	1	2	1
39	ERV_2678955_MLT1C:ERV:LTR	1	2	1
40	ERV_2679052_MSTD:ERV:LTR	1	2	1
41	ERV_2678918_MLT1L:ERV:LTR	0.999997524	2	0.999999836
42	ERV_2251976_MLT1I:ERV:LTR	0.999683679	2	0.999969511
43	ERV_3215697_MLT2D:ERV:LTR	0.994296578	2	0.999233358
44	ENSG00000145863	0.91328528	2	0.98070925
45	ERV_3215552_THE1B:ERV:LTR	0.87638176	2	0.969692769
46	ERV_3215526_THE1B:ERV:LTR	0.868171394	2	0.967056846
47	ENSG00000164112	1	3	1
48	ENSG00000284849	1	3	1
49	ENSG00000135638	1	3	1
50	ENSG00000136535	1	3	1
51	ENSG00000231764	1	3	1
52	ENSG00000106689	1	3	1
53	ENSG00000176165	1	3	1
54	ENSG00000130368	1	3	1
55	ENSG00000153266	1	3	1
56	ENSG00000236922	1	3	1
57	ENSG00000224271	1	3	1
58	ENSG00000223812	1	3	1
59	ENSG00000251621	1	3	1
60	ENSG00000186960	1	3	1
61	ERV_374111_MLT1D-int,MLT1D:ERV:LTR	1	3	1
62	ENSG00000248455	1	3	1
63	ERV_1978002_LOR1b,LOR1-int:ERV:LTR	1	3	1
64	ENSG00000239498	1	3	1
65	ENSG00000152034	1	3	1
66	ERV_2097054_LTR16,ERV3-16A3_I-int,LTR16A:ERV:LTR	1	3	1
67	ERV_712147_HERVL74-int:ERV:LTR	1	3	1
68	ENSG00000269945	1	3	1
69	ENSG00000236451	1	3	1
70	ENSG00000263878	1	3	1
71	ENSG00000113100	0.999999999	3	1
72	ERV_4156998_HERVL-int,MLT2A2:ERV:LTR	0.999999997	3	1
73	ENSG00000224819	0.999999907	3	0.999999995
74	ENSG00000152595	0.999999905	3	0.999999995
75	ERV_3218751_MLT1D:ERV:LTR	0.999999875	3	0.999999993
76	ENSG00000184999	0.999999627	3	0.999999978
77	ERV_3218778_MLT1I-int,MLT1I:ERV:LTR	0.999999574	3	0.999999975
78	ENSG00000259823	0.999959625	3	0.999996747
79	ERV_3218747_MSTC:ERV:LTR	0.999889555	3	0.999990692
80	ENSG00000171509	0.994942664	3	0.999331401
81	ERV_2097724_MLT1J1:ERV:LTR	0.994585489	3	0.999277464
82	ENSG00000115844	0.984252122	3	0.997529146
83	ENSG00000281160	0.968595538	3	0.994422947
84	ENSG00000144355	0.95820913	3	0.992141319
85	ERV_712107_THE1B-int,THE1B:ERV:LTR	0.953657788	3	0.991094148
86	ENSG00000248713	0.952297887	3	0.990775652
87	ENSG00000004848	0.927102134	3	0.984471073
88	ENSG00000259964	0.913876239	3	0.980874323
89	ERV_1980620_ERVL-E-int:ERV:LTR	0.896077659	3	0.976942588
90	ERV_712095_HUERS-P1-int,LTR8:ERV:LTR	0.893334763	3	0.975363803
91	ERV_3885400_HUERS-P2-int,LTR1:ERV:LTR	0.888650028	3	0.973507345
92	ERV_2117822_PRIMA4-int:ERV:LTR	0.885186616	3	0.972445611
93	ERV_3793351_MLT2B4:ERV:LTR	0.871926876	3	0.968270944
