# Supplementary material for: Machine learning predicts distinct biotypes of amyotrophic lateral sclerosis
Source: Eur J Hum Genet. 2025 Aug 7;33(10):1290–9. doi: 10.1038/s41431-025-01920-y (PMC12479739; doi:10.1038/s41431-025-01920-y)
Supplement: Supplementary file 3 — Supplemental Data [file 41431_2025_1920_MOESM3_ESM.txt]

	Gene	Feature_score	Group	prob
1	ENSG00000091664	1	1	1
2	ENSG00000165970	0.999762419	1	0.999971253
3	ENSG00000136750	0.962906329	1	0.99098546
4	ENSG00000022355	0.774143324	1	0.909651511
5	ENSG00000113327	0.77392163	1	0.922316418
6	ENSG00000145888	0.742840921	1	0.885168915
7	ENSG00000101327	0.741889765	1	0.884737229
8	ENSG00000145451	0.734493186	1	0.909066091
9	ENSG00000112038	0.723075168	1	0.885275588
10	ENSG00000104327	0.715976271	1	0.898869773
11	ENSG00000181072	0.703902593	1	0.890854619
12	ENSG00000283327	0.684351615	1	0.881216862
13	ENSG00000019505	0.682103026	1	0.868715159
14	ENSG00000101438	0.679532357	1	0.837213069
15	ENSG00000189127	0.675708241	1	0.877288259
16	ENSG00000181195	0.6731325	1	0.869241224
17	ENSG00000163630	0.667289503	1	0.887923643
18	ENSG00000260412	0.666477802	1	0.883210177
19	ENSG00000185559	0.65030647	1	0.821992235
20	ENSG00000166006	0.641976413	1	0.868043616
21	ENSG00000154478	0.638828695	1	0.799792657
22	ENSG00000225110	0.638725337	1	0.800684256
23	ENSG00000173452	0.622310445	1	0.859835606
24	ENSG00000165606	0.610664179	1	0.769640012
25	ENSG00000157219	0.608084636	1	0.833032885
26	ENSG00000157005	0.602991043	1	0.760613888
27	ENSG00000147246	0.600945676	1	0.859917959
28	ENSG00000115665	0.596845398	1	0.826840359
29	ENSG00000178171	0.595962393	1	0.752010992
30	ENSG00000101958	0.594054296	1	0.851029308
31	ENSG00000166159	0.589707017	1	0.74473994
32	ENSG00000278195	0.583318939	1	0.753086107
33	ENSG00000168081	0.581282344	1	0.802545777
34	ENSG00000148798	0.577068838	1	0.82723636
35	ENSG00000100604	0.576627809	1	0.762259506
36	ENSG00000172782	0.575350938	1	0.760210559
37	ENSG00000166111	0.572209842	1	0.806373686
38	ENSG00000187664	0.556232983	1	0.752848682
39	ENSG00000250366	0.554732908	1	0.783726327
40	ENSG00000050628	0.553827075	1	0.837443646
41	ENSG00000006116	0.551774311	1	0.813493584
42	ENSG00000254656	0.548362395	1	0.761078055
43	ENSG00000129951	0.542789107	1	0.678372154
44	ENSG00000138622	0.542441654	1	0.669813623
45	ENSG00000254377	0.540907443	1	0.763113657
46	ENSG00000167281	0.537098946	1	0.697826949
47	ENSG00000186297	0.536924222	1	0.823907389
48	ENSG00000143858	0.536726708	1	0.792109272
49	ENSG00000082556	0.536339218	1	0.821173476
50	ENSG00000188582	0.535197697	1	0.827854383
51	ENSG00000237289	0.527939182	1	0.773061647
52	ENSG00000132872	0.524131934	1	0.819953654
53	ENSG00000171450	0.521872704	1	0.690480377
54	ENSG00000163032	0.517479418	1	0.818816039
55	ENSG00000215475	0.515853567	1	0.74827812
56	ENSG00000213424	0.515642065	1	0.78424312
57	ENSG00000169213	0.511770237	1	0.811759849
58	ENSG00000138136	0.50603084	1	0.678217363
59	ENSG00000136944	0.505244565	1	0.59794077
60	ENSG00000223572	0.498208283	1	0.782907325
61	ENSG00000118733	0.492428372	1	0.793998601
62	ENSG00000075891	0.489218588	1	0.678609802
63	ENSG00000165985	0.485571413	1	0.735509937
64	ENSG00000144583	0.482778319	1	0.666113546
65	ENSG00000070729	0.476930217	1	0.622309193
66	ENSG00000180875	0.475548631	1	0.75475207
67	ENSG00000129990	0.470251525	1	0.686143382
68	ENSG00000261678	0.469198495	1	0.631935782
69	ENSG00000164076	0.467423545	1	0.743280864
70	ENSG00000267629	0.466512453	1	0.725894368
71	ENSG00000196990	0.462318785	1	0.647446092
72	ENSG00000176884	0.457402767	1	0.653223842
73	ENSG00000182379	0.454470879	1	0.72224324
74	ENSG00000107105	0.454411708	1	0.782766488
75	ENSG00000074317	0.453591678	1	0.742598268
76	ENSG00000115194	0.450567875	1	0.715483554
77	ENSG00000109158	0.44875382	1	0.770267931
78	ENSG00000124493	0.446942723	1	0.644927153
79	ENSG00000185742	0.445094962	1	0.762736364
80	ENSG00000077080	0.444157134	1	0.718520543
81	ENSG00000102678	0.443386956	1	0.766011871
82	ENSG00000182256	0.441776897	1	0.735906687
83	ENSG00000130643	0.441653197	1	0.645068198
84	ENSG00000273301	0.439400269	1	0.754584396
85	ENSG00000072315	0.439369958	1	0.763589851
86	ENSG00000172137	0.437500709	1	0.759724997
87	ENSG00000169427	0.435410293	1	0.707579242
88	ENSG00000187714	0.432674014	1	0.566672095
89	ENSG00000140015	0.431570142	1	0.770969454
90	ENSG00000144460	0.430612357	1	0.674189576
91	ENSG00000153233	0.425370436	1	0.752424628
92	ENSG00000070748	0.422815281	1	0.657202843
93	ENSG00000054803	0.422446368	1	0.763393613
94	ENSG00000237636	0.421181527	1	0.630209687
95	ENSG00000164326	0.419421389	1	0.683232701
96	ENSG00000164438	0.418411534	1	0.603036997
97	ENSG00000125869	0.413021963	1	0.757667076
98	ENSG00000152932	0.410746292	1	0.750491205
99	ENSG00000141433	0.406925934	1	0.669063837
100	ENSG00000170419	0.399571566	1	0.745316793
101	ENSG00000126583	0.397344701	1	0.663035533
102	ENSG00000182674	0.39403759	1	0.725914558
103	ENSG00000189410	0.393442724	1	0.660067657
104	ENSG00000184611	0.392830011	1	0.727916211
105	ENSG00000283743	0.387394645	1	0.738098234
106	ENSG00000120903	0.385985873	1	0.728959634
107	ENSG00000165973	0.384012726	1	0.74133718
108	ENSG00000049283	0.38119736	1	0.694619798
109	ENSG00000152954	0.373165285	1	0.721445582
110	ENSG00000147465	0.370373226	1	0.710858115
111	ENSG00000181541	0.367157183	1	0.685135387
112	ENSG00000006128	0.36691922	1	0.713906846
113	ENSG00000108001	0.365402342	1	0.657752681
114	ENSG00000174482	0.365389409	1	0.726239317
115	ENSG00000156486	0.364053263	1	0.705465907
116	ENSG00000104435	0.36380544	1	0.724808615
117	ENSG00000105409	0.362726429	1	0.708278957
118	ENSG00000130540	0.359174798	1	0.723171038
119	ENSG00000184368	0.358458806	1	0.716714987
120	ENSG00000153820	0.354265767	1	0.708172511
121	ENSG00000104938	0.350807547	1	0.718471081
122	ENSG00000136099	0.347154316	1	0.65815999
123	ENSG00000147256	0.346866061	1	0.707497668
124	ENSG00000165061	0.346406273	1	0.713185061
125	ENSG00000054356	0.345979252	1	0.64554478
126	ENSG00000011083	0.343791775	1	0.666998253
127	ERV_2196336_HERVIP10F-int,LTR10A:ERV:LTR	0.343471832	1	0.635054413
128	ENSG00000160716	0.341849278	1	0.652065463
129	ENSG00000116254	0.340176174	1	0.605686133
130	ENSG00000145920	0.339259102	1	0.654502008
131	ENSG00000177511	0.337492196	1	0.697997405
132	ENSG00000166448	0.335771783	1	0.680494568
133	ENSG00000101489	0.333876303	1	0.659270312
134	ENSG00000122012	0.333805726	1	0.701125913
135	ENSG00000261675	0.332814231	1	0.670311616
136	ENSG00000168032	0.332725064	1	0.702762206
137	ENSG00000132821	0.332127351	1	0.624725011
138	ERV_2985466_MER34-int:ERV:LTR	0.33155266	1	0.64882534
139	ENSG00000041353	0.329332029	1	0.640344088
140	ENSG00000157542	0.323721822	1	0.693181463
141	ENSG00000132938	0.320685153	1	0.597130217
142	ENSG00000124140	0.313544875	1	0.65325332
143	ERV_3821129_MLT1J:ERV:LTR	0.309951136	1	0.680064573
144	ENSG00000067842	0.308470681	1	0.661764197
145	ENSG00000139767	0.306898259	1	0.628313129
146	ENSG00000136928	0.305897408	1	0.634018044
147	ENSG00000186487	0.305313598	1	0.650930054
148	ENSG00000196353	0.30392987	1	0.685260271
149	ENSG00000256659	0.299273082	1	0.683535722
150	ENSG00000175874	0.29797902	1	0.670183192
151	ENSG00000141668	0.297909017	1	0.669870308
152	ERV_3945249_MER34B-int:ERV:LTR	0.295552212	1	0.650249876
153	ENSG00000135324	0.295483776	1	0.670152373
154	ENSG00000115353	0.294937964	1	0.641738425
155	ENSG00000049247	0.294401955	1	0.663130974
156	ENSG00000067715	0.293880566	1	0.67845373
157	ENSG00000175426	0.293116784	1	0.664019465
158	ENSG00000117152	0.291142396	1	0.671152486
159	ENSG00000125851	0.291102701	1	0.664509896
160	ENSG00000196090	0.290534148	1	0.649983136
161	ENSG00000145864	0.288240802	1	0.560156194
162	ENSG00000111262	0.287004233	1	0.655894634
163	ERV_2717322_MLT2D:ERV:LTR	0.285484629	1	0.655725481
164	ENSG00000185933	0.282926735	1	0.657924618
165	ENSG00000133019	0.281283217	1	0.669482724
166	ENSG00000277586	0.280750921	1	0.641071705
167	ENSG00000110975	0.280714875	1	0.595123041
168	ENSG00000127561	0.279877559	1	0.595104537
169	ENSG00000248485	0.279362801	1	0.661058497
170	ENSG00000089199	0.279018401	1	0.659375759
171	ENSG00000089169	0.277210932	1	0.618907847
172	ENSG00000178965	0.274099202	1	0.605116427
173	ENSG00000124507	0.272384989	1	0.603915333
174	ERV_3215680_MER31B:ERV:LTR	0.271860381	1	0.645574159
175	ENSG00000134343	0.271118799	1	0.63162782
176	ENSG00000170962	0.270818795	1	0.434075417
177	ENSG00000182747	0.267905154	1	0.659274465
178	ERV_4045453_LTR25-int:ERV:LTR	0.266083199	1	0.447271603
179	ERV_2717230_MLT1F2:ERV:LTR	0.265408749	1	0.637552815
180	ENSG00000115155	0.264635677	1	0.565822455
181	ENSG00000116745	0.262929548	1	0.524333914
182	ENSG00000110786	0.262891411	1	0.603897357
183	ENSG00000130876	0.262069101	1	0.460660729
184	ENSG00000187094	0.261576337	1	0.631003577
185	ENSG00000196350	0.260852124	1	0.635373156
186	ENSG00000144290	0.25892676	1	0.639791556
187	ENSG00000162374	0.25752325	1	0.63653574
188	ENSG00000232780	0.256867972	1	0.624002825
189	ENSG00000198216	0.255048945	1	0.594252788
190	ERV_1760654_THE1B-int,THE1B:ERV:LTR	0.254626813	1	0.624395726
191	ENSG00000132639	0.25386152	1	0.646098126
192	ENSG00000182870	0.251426542	1	0.539314505
193	ENSG00000104321	0.251349356	1	0.631022552
194	ERV_1791253_MER31-int,MER31B:ERV:LTR	0.249043371	1	0.638464828
195	ENSG00000164588	0.248982606	1	0.460440618
196	ENSG00000129159	0.248630651	1	0.584935767
197	ENSG00000175868	0.24629825	1	0.630520772
198	ENSG00000126950	0.245811373	1	0.634353475
199	ERV_3821048_LTR85a:ERV:LTR	0.244802212	1	0.624302954
200	ERV_3821468_MSTD:ERV:LTR	0.244553755	1	0.617713418
201	ENSG00000011347	0.243739841	1	0.538014778
202	ERV_3945253_MER34-int:ERV:LTR	0.241166577	1	0.567993591
203	ENSG00000135423	0.24048893	1	0.617870444
204	ENSG00000128683	0.239173567	1	0.630166765
205	ENSG00000215218	0.236335938	1	0.631299091
206	ENSG00000232852	0.234510776	1	0.503230219
207	ENSG00000240891	0.234001878	1	0.625041853
208	ERV_3215715_MLT1E2:ERV:LTR	0.233902178	1	0.618857783
209	ENSG00000174460	0.233861319	1	0.628757707
210	ERV_3945248_MER34B-int:ERV:LTR	0.233393835	1	0.611842249
211	ENSG00000110680	0.231867694	1	0.54641804
212	ENSG00000175352	0.230104553	1	0.625761039
213	ERV_4145089_MLT1E2:ERV:LTR	0.22983282	1	0.538489489
214	ERV_302235_MER4-int,MER4A1:ERV:LTR	0.229602046	1	0.606716752
215	ENSG00000151615	0.22784086	1	0.626095438
216	ENSG00000029534	0.227455045	1	0.569529422
217	ERV_3215689_THE1D:ERV:LTR	0.226194684	1	0.613023008
218	ENSG00000263485	0.223413708	1	0.572553433
219	ENSG00000107147	0.223149123	1	0.476667053
220	ENSG00000171246	0.223118178	1	0.56540238
221	ENSG00000205856	0.221938986	1	0.609833845
222	ERV_2048132_ERV3-16A3_I-int,LTR16A:ERV:LTR	0.220665387	1	0.613105513
223	ENSG00000265775	0.216447309	1	0.527837833
224	ERV_3684105_MamGypsy2-LTR:ERV:LTR	0.215071855	1	0.588067962
225	ERV_2612593_MLT1J:ERV:LTR	0.214679841	1	0.609008833
226	ENSG00000157152	0.213601165	1	0.607433298
227	ERV_3933518_LTR84b:ERV:LTR	0.212846819	1	0.569400406
228	ENSG00000177679	0.212578805	1	0.475909498
229	ENSG00000145248	0.212231541	1	0.578971669
230	ERV_4042072_THE1D:ERV:LTR	0.211848907	1	0.507851687
231	ERV_3684293_LTR8A:ERV:LTR	0.209852005	1	0.582504961
232	ERV_2717283_MER9a3:ERV:LTR	0.209225606	1	0.609694107
233	ENSG00000168993	0.207778694	1	0.525638213
234	ENSG00000120645	0.206521427	1	0.531885483
235	ENSG00000206052	0.206206186	1	0.60085002
236	ERV_1268197_MSTB:ERV:LTR	0.20580022	1	0.459870657
237	ERV_1650287_LTR16D:ERV:LTR	0.2057577	1	0.531507277
238	ENSG00000198910	0.204982228	1	0.486371971
239	ENSG00000113389	0.203864699	1	0.525571758
240	ENSG00000182050	0.203854046	1	0.406085347
241	ENSG00000188517	0.203482498	1	0.598708082
242	ERV_3215684_LTR40c:ERV:LTR	0.202332803	1	0.581853248
243	ENSG00000100285	0.202136837	1	0.582495764
244	ENSG00000116544	0.20106627	1	0.500567447
245	ERV_302257_THE1B-int,THE1B:ERV:LTR	0.199788511	1	0.577688817
246	ENSG00000137766	0.199752047	1	0.586986495
247	ENSG00000197106	0.199570034	1	0.531178706
248	ENSG00000275385	0.378012335	2	0.645524097
249	ERV_3107671_MLT1F2-int,MLT1F2:ERV:LTR	0.375360509	2	0.619119556
250	ENSG00000147570	0.30306613	2	0.579043895
251	ENSG00000137976	0.2823578	2	0.631057902
252	ERV_110578_MER4B:ERV:LTR	0.271539502	2	0.538083691
253	ERV_1285794_MER67A:ERV:LTR	0.269255368	2	0.531598105
254	ERV_1285801_LTR37B:ERV:LTR	0.264894938	2	0.521528516
255	ENSG00000138435	0.252686066	2	0.504050254
256	ENSG00000276269	0.250435886	2	0.60926639
257	ENSG00000179593	0.247212936	2	0.494199559
258	ENSG00000149418	0.245687291	2	0.484118432
259	ENSG00000224137	0.245137802	2	0.50035619
260	ERV_1213862_MLT1L:ERV:LTR	0.244738956	2	0.449344392
261	ENSG00000281453	0.244098732	2	0.487532405
262	ENSG00000166523	0.24380006	2	0.435784332
263	ENSG00000224397	0.243675566	2	0.489576446
264	ENSG00000103569	0.240738299	2	0.566816953
265	ENSG00000133063	0.236617316	2	0.473365365
266	ENSG00000284570	0.232520936	2	0.460155727
267	ERV_2854643_MLT1I-int,MLT1I:ERV:LTR	0.232451862	2	0.479803248
268	ERV_4040814_MLT2F:ERV:LTR	0.228480497	2	0.401178249
269	ERV_4392490_MER51B,MER51-int:ERV:LTR	0.228288196	2	0.519842596
270	ENSG00000258667	0.228120844	2	0.423736648
271	ENSG00000168685	0.226474911	2	0.397261034
272	ERV_3254254_MER52A:ERV:LTR	0.225494198	2	0.466438939
273	ENSG00000108691	0.223954323	2	0.434676907
274	ENSG00000118113	0.21993943	2	0.418762464
275	ENSG00000090382	0.219257306	2	0.468267264
276	ERV_812077_MamGypsy2-LTR:ERV:LTR	0.217667265	2	0.411060122
277	ENSG00000169508	0.21555196	2	0.427455194
278	ENSG00000183019	0.21398236	2	0.372369559
279	ENSG00000234147	0.213388304	2	0.543317638
280	ENSG00000163220	0.21293894	2	0.409449456
281	ERV_1717917_LTR33C:ERV:LTR	0.212524064	2	0.472651575
282	ERV_14972_LTR2:ERV:LTR	0.211603031	2	0.397172728
283	ENSG00000173110	0.210424418	2	0.356036686
284	ENSG00000163221	0.210262525	2	0.373928628
285	ENSG00000115590	0.210165148	2	0.373453697
286	ENSG00000275950	0.210135204	2	0.368197383
287	ENSG00000109321	0.209590809	2	0.452313258
288	ENSG00000277379	0.20776997	2	0.359125028
289	ERV_272436_MER21B:ERV:LTR	0.200648889	2	0.458175693
290	ENSG00000117091	0.19963173	2	0.469717022
291	ERV_2915723_MER34B-int:ERV:LTR	0.198670569	2	0.45165516
292	ENSG00000186847	0.929185024	3	0.980005252
293	ENSG00000171819	0.87364336	3	0.964866071
294	ENSG00000164007	0.861475906	3	0.952183499
295	ENSG00000127743	0.832746449	3	0.940141442
296	ENSG00000186335	0.771682605	3	0.903861262
297	ENSG00000153303	0.716098516	3	0.866187154
298	ENSG00000187510	0.708107772	3	0.894991007
299	ENSG00000179256	0.689637106	3	0.88384658
300	ENSG00000187140	0.667713888	3	0.833976029
301	ENSG00000205221	0.667152816	3	0.876980169
302	ENSG00000075388	0.662895736	3	0.867103113
303	ENSG00000112499	0.624875855	3	0.841273424
304	ENSG00000167080	0.621875159	3	0.812208403
305	ENSG00000162267	0.621868813	3	0.782128211
306	ENSG00000176402	0.618714778	3	0.849206049
307	ENSG00000196549	0.617393797	3	0.804129461
308	ENSG00000248144	0.614608801	3	0.818386715
309	ENSG00000120057	0.600416224	3	0.806455043
310	ENSG00000116690	0.599193852	3	0.809249751
311	ENSG00000118194	0.576009379	3	0.808412344
312	ENSG00000249743	0.572268564	3	0.838216356
313	ENSG00000114854	0.565145349	3	0.810808049
314	ENSG00000073067	0.563803323	3	0.780191001
315	ENSG00000114638	0.563125075	3	0.708740725
316	ENSG00000142973	0.552588418	3	0.804833137
317	ENSG00000186564	0.527361441	3	0.793575434
318	ENSG00000188133	0.523270038	3	0.718220282
319	ENSG00000077274	0.52286483	3	0.785803302
320	ENSG00000163687	0.52046989	3	0.752365216
321	ENSG00000158887	0.518355058	3	0.778049625
322	ENSG00000178999	0.518312627	3	0.778421355
323	ENSG00000171561	0.510189888	3	0.766556962
324	ENSG00000164626	0.508469808	3	0.758152394
325	ENSG00000176177	0.507855771	3	0.813959808
326	ENSG00000284791	0.505281928	3	0.769056039
327	ENSG00000099937	0.503638167	3	0.77116716
328	ERV_934459_PABL_A-int,PABL_A:ERV:LTR	0.503524258	3	0.78022928
329	ENSG00000124107	0.500780729	3	0.70142156
330	ENSG00000163017	0.499318814	3	0.797571487
331	ENSG00000188883	0.499087801	3	0.783532907
332	ENSG00000139329	0.495318019	3	0.768975467
333	ENSG00000230798	0.485996269	3	0.787059664
334	ENSG00000106511	0.480403469	3	0.758407405
335	ERV_51585_LTR17,HERV17-int:ERV:LTR	0.475661707	3	0.749672176
336	ENSG00000146013	0.475031557	3	0.753913595
337	ENSG00000010932	0.468297552	3	0.747384819
338	ENSG00000139549	0.463505997	3	0.72818471
339	ENSG00000163092	0.460279908	3	0.785428542
340	ENSG00000130176	0.457728095	3	0.726848314
341	ENSG00000261857	0.457222285	3	0.747489845
342	ENSG00000137441	0.454968935	3	0.779039635
343	ENSG00000284722	0.451024498	3	0.719712509
344	ENSG00000112175	0.449457907	3	0.733930849
345	ENSG00000102554	0.448452924	3	0.724003242
346	ENSG00000133477	0.445897459	3	0.679160892
347	ENSG00000164707	0.439653303	3	0.743008308
348	ENSG00000115596	0.439206087	3	0.75409563
349	ERV_3405980_MLT2A2:ERV:LTR	0.435640569	3	0.736304021
350	ENSG00000236028	0.435609212	3	0.732412171
351	ENSG00000145113	0.427492232	3	0.691600967
352	ENSG00000130600	0.425548771	3	0.74887955
353	ENSG00000174171	0.419430401	3	0.639542419
354	ENSG00000167748	0.418857239	3	0.700730523
355	ENSG00000164694	0.416793078	3	0.693052691
356	ENSG00000184454	0.416309598	3	0.754336867
357	ENSG00000284010	0.411484329	3	0.742079292
358	ENSG00000261655	0.410530657	3	0.534725226
359	ENSG00000249669	0.409885674	3	0.520570301
360	ENSG00000182083	0.409249508	3	0.740373161
361	ENSG00000257663	0.407864591	3	0.672210975
362	ENSG00000176692	0.405965624	3	0.747824932
363	ENSG00000163817	0.403538117	3	0.736875414
364	ENSG00000140285	0.402976505	3	0.697975749
365	ENSG00000204882	0.402648128	3	0.546454821
366	ENSG00000163347	0.397945474	3	0.68315621
367	ENSG00000146147	0.39719847	3	0.744635472
368	ENSG00000167656	0.396313549	3	0.669890833
369	ENSG00000117983	0.396252332	3	0.698622121
370	ENSG00000188487	0.393418527	3	0.681053653
371	ENSG00000198523	0.392936335	3	0.703723278
372	ENSG00000186832	0.392088153	3	0.666981908
373	ENSG00000138615	0.38725679	3	0.696213839
374	ENSG00000168079	0.386488918	3	0.733641559
375	ENSG00000122691	0.378159639	3	0.707250347
376	ENSG00000126778	0.377325394	3	0.718541931
377	ERV_1941645_MLT1D:ERV:LTR	0.375573842	3	0.73382587
378	ENSG00000187513	0.373530429	3	0.510764091
379	ENSG00000166825	0.370028014	3	0.63346414
380	ENSG00000233521	0.368630264	3	0.640344993
381	ENSG00000197614	0.367736925	3	0.574625899
382	ENSG00000088882	0.365930386	3	0.725773452
383	ENSG00000175084	0.365551384	3	0.703701068
384	ENSG00000259828	0.364543772	3	0.636521926
385	ENSG00000187800	0.363896696	3	0.552893647
386	ERV_3665028_LTR33,ERVL-E-int:ERV:LTR	0.363671576	3	0.723580422
387	ENSG00000257542	0.362226629	3	0.714875286
388	ENSG00000204936	0.362147388	3	0.679632103
389	ENSG00000109625	0.355507575	3	0.702501962
390	ENSG00000164736	0.355196575	3	0.537362615
391	ENSG00000137868	0.354722501	3	0.691660452
392	ENSG00000159307	0.354159039	3	0.702368314
393	ENSG00000159166	0.353018845	3	0.718436661
394	ENSG00000187922	0.352272391	3	0.493527829
395	ENSG00000142910	0.352057082	3	0.489916874
396	ENSG00000105227	0.35139228	3	0.666096144
397	ENSG00000167617	0.351057063	3	0.640811158
398	ENSG00000196616	0.350307068	3	0.625345432
399	ENSG00000206172	0.347087148	3	0.544609319
400	ENSG00000118849	0.343407473	3	0.615308886
401	ENSG00000178343	0.340519171	3	0.657199042
402	ENSG00000167779	0.334520516	3	0.702133052
403	ENSG00000251493	0.33317612	3	0.680997665
404	ENSG00000165474	0.330763548	3	0.59971057
405	ENSG00000163673	0.328669638	3	0.601842715
406	ENSG00000131634	0.326782125	3	0.463445271
407	ENSG00000046604	0.323109322	3	0.605367539
408	ERV_3827477_LTR33:ERV:LTR	0.322826142	3	0.52710483
409	ERV_3664983_MER21-int:ERV:LTR	0.322483115	3	0.697126364
410	ENSG00000155269	0.318748475	3	0.682221779
411	ENSG00000164318	0.315531705	3	0.6925332
412	ENSG00000182107	0.315495375	3	0.658280506
413	ENSG00000174640	0.314772689	3	0.541077889
414	ENSG00000169418	0.314312503	3	0.459537329
415	ENSG00000143127	0.314290841	3	0.580270787
416	ENSG00000131620	0.313953399	3	0.505206483
417	ENSG00000127083	0.3130088	3	0.592779815
418	ENSG00000187260	0.312622096	3	0.58155513
419	ERV_2694515_MLT1F2:ERV:LTR	0.310304306	3	0.676786006
420	ENSG00000106809	0.309188526	3	0.587419037
421	ENSG00000115648	0.308583246	3	0.587238783
422	ENSG00000181997	0.308537036	3	0.563762745
423	ERV_3405984_MLT1F2:ERV:LTR	0.301239239	3	0.674543201
424	ENSG00000143867	0.299803029	3	0.682692439
425	ENSG00000197905	0.297135027	3	0.454696355
426	ENSG00000277737	0.296675655	3	0.569880588
427	ENSG00000102802	0.296146783	3	0.66321818
428	ENSG00000130032	0.293561699	3	0.52095599
429	ENSG00000101335	0.292867561	3	0.639294859
430	ERV_1319234_MLT1I:ERV:LTR	0.292174133	3	0.668799112
431	ENSG00000170955	0.291668039	3	0.635598772
432	ENSG00000141052	0.289550763	3	0.57733145
433	ENSG00000081138	0.289399051	3	0.478363357
434	ENSG00000128274	0.288930821	3	0.554199737
435	ENSG00000070193	0.285466178	3	0.566076918
436	ENSG00000139354	0.285454788	3	0.661049262
437	ERV_1788298_LTR28C:ERV:LTR	0.284565475	3	0.577024385
438	ENSG00000176678	0.281887227	3	0.646324243
439	ERV_3462646_MSTA:ERV:LTR	0.281508347	3	0.638973956
440	ENSG00000133392	0.281248977	3	0.594997393
441	ENSG00000122877	0.280583432	3	0.659611981
442	ENSG00000100065	0.280313037	3	0.490672086
443	ENSG00000179772	0.278795005	3	0.591370834
444	ENSG00000149451	0.278313474	3	0.525147085
445	ENSG00000133110	0.277036569	3	0.59293923
446	ENSG00000233682	0.276759648	3	0.617182795
447	ENSG00000099869	0.27250739	3	0.641356457
448	ENSG00000147257	0.271154856	3	0.588715041
449	ENSG00000189129	0.268024212	3	0.632558251
450	ENSG00000183801	0.262348744	3	0.64011032
451	ENSG00000223458	0.26151487	3	0.60485138
452	ENSG00000121068	0.260087178	3	0.466024741
453	ENSG00000144837	0.259575719	3	0.419494902
454	ERV_1241628_HERVH-int,LTR7B:ERV:LTR	0.259096625	3	0.592500295
455	ENSG00000108821	0.25760895	3	0.619330179
456	ENSG00000269113	0.257002933	3	0.565192455
457	ENSG00000174348	0.255945036	3	0.57255966
458	ENSG00000185668	0.255135227	3	0.616077235
459	ENSG00000131471	0.254980632	3	0.579212707
460	ENSG00000107165	0.254326899	3	0.497108914
461	ENSG00000241644	0.254023379	3	0.606989408
462	ENSG00000162458	0.253376452	3	0.603214213
463	ENSG00000234648	0.253170892	3	0.521799129
464	ENSG00000168542	0.252993414	3	0.647525265
465	ENSG00000224259	0.25273188	3	0.581441454
466	ERV_1319320_LTR87:ERV:LTR	0.249786715	3	0.637355345
467	ENSG00000163739	0.247386567	3	0.464695476
468	ENSG00000221818	0.246879625	3	0.559460516
469	ENSG00000130528	0.246411578	3	0.549087532
470	ENSG00000280143	0.245746388	3	0.599580386
471	ENSG00000211896	0.244702919	3	0.627338201
472	ERV_1319343_MLT1D:ERV:LTR	0.244553017	3	0.627066819
473	ERV_756422_MLT1N2:ERV:LTR	0.243222665	3	0.598935805
474	ENSG00000164690	0.242929644	3	0.438299638
475	ERV_3406024_LTR8B:ERV:LTR	0.242278762	3	0.610306542
476	ENSG00000280010	0.241248537	3	0.626855542
477	ENSG00000135111	0.240171656	3	0.46484698
478	ENSG00000157510	0.238463703	3	0.510776391
479	ENSG00000185633	0.237758983	3	0.508134498
480	ENSG00000057294	0.236551099	3	0.606273613
481	ERV_4263660_MLT2C1,ERVL-B4-int:ERV:LTR	0.235689938	3	0.467196854
482	ENSG00000137877	0.233773079	3	0.484160069
483	ENSG00000185664	0.230711283	3	0.576028526
484	ENSG00000120215	0.23034385	3	0.526422265
485	ENSG00000118729	0.22944614	3	0.593338788
486	ENSG00000010379	0.227871739	3	0.61237383
487	ENSG00000127954	0.226770977	3	0.570611083
488	ENSG00000072163	0.225999119	3	0.442525492
489	ENSG00000039068	0.225846732	3	0.611396942
490	ENSG00000265107	0.224567945	3	0.516616058
491	ENSG00000142178	0.223789965	3	0.433381579
492	ENSG00000111341	0.223126006	3	0.554709777
493	ENSG00000158578	0.222360299	3	0.389527326
494	ENSG00000122176	0.220565681	3	0.60591244
495	ENSG00000101197	0.219755686	3	0.570369277
496	ENSG00000154783	0.219666783	3	0.459656945
497	ENSG00000101938	0.219483152	3	0.582324601
498	ENSG00000148346	0.217681593	3	0.520144265
499	ENSG00000185585	0.215093187	3	0.580451593
500	ENSG00000253123	0.215001917	3	0.600849126
501	ENSG00000205502	0.214913606	3	0.467324838
502	ENSG00000279622	0.213880717	3	0.584461877
503	ENSG00000130513	0.211446107	3	0.585596023
504	ENSG00000136546	0.210071045	3	0.558496515
505	ENSG00000115457	0.209703917	3	0.594026408
506	ENSG00000180777	0.208827664	3	0.489698374
507	ERV_1780605_MLT1K:ERV:LTR	0.2079509	3	0.600142407
508	ENSG00000211679	0.207635692	3	0.572072252
509	ENSG00000173597	0.206386292	3	0.427345469
510	ERV_3462590_LTR53:ERV:LTR	0.205294729	3	0.603363657
511	ENSG00000230561	0.203673073	3	0.599281583
512	ENSG00000112214	0.201879811	3	0.580833621
513	ENSG00000149257	0.201654536	3	0.342317752
514	ENSG00000182963	0.200588037	3	0.429533324
515	ENSG00000206177	0.198567762	3	0.436089136
516	ENSG00000160401	0.999999977	4	0.999999998
517	ENSG00000180264	0.846253416	4	0.944945198
518	ENSG00000158486	0.827581256	4	0.935556387
519	ENSG00000231431	0.799869937	4	0.920543814
520	ENSG00000160838	0.781307712	4	0.923503844
521	ENSG00000181085	0.759844996	4	0.906293959
522	ERV_3438186_MER52A:ERV:LTR	0.722390612	4	0.90320762
523	ERV_3034200_LTR7,HERVH-int:ERV:LTR	0.713692285	4	0.889268932
524	ENSG00000186710	0.6928285	4	0.888875727
525	ERV_3438196_ERV3-16A3_I-int,LTR16A:ERV:LTR	0.67989999	4	0.864319767
526	ENSG00000183273	0.677240356	4	0.835952613
527	ENSG00000226321	0.669460149	4	0.869285374
528	ERV_2195128_MSTA,MSTA-int:ERV:LTR	0.660664825	4	0.881341715
529	ERV_3438200_THE1C-int,THE1C:ERV:LTR	0.6297803	4	0.85529679
530	ENSG00000196834	0.622365905	4	0.828818177
531	ENSG00000197171	0.621588559	4	0.827664836
532	ERV_2022119_MSTA,MSTA-int:ERV:LTR	0.619761205	4	0.849779366
533	ENSG00000091181	0.590088406	4	0.744537432
534	ENSG00000163060	0.590074623	4	0.81316816
535	ENSG00000230598	0.580631543	4	0.820210031
536	ENSG00000140481	0.575429935	4	0.822860044
537	ENSG00000258752	0.57401994	4	0.722545095
538	ENSG00000179813	0.561828486	4	0.704002561
539	ERV_2104504_THE1D-int,THE1D:ERV:LTR	0.549163856	4	0.80734222
540	ENSG00000145491	0.530474895	4	0.743476334
541	ERV_2855624_THE1A-int,THE1A:ERV:LTR	0.527514186	4	0.788025656
542	ENSG00000171595	0.524439954	4	0.823340541
543	ERV_2855814_MER11C:ERV:LTR	0.515960919	4	0.792167199
544	ENSG00000118492	0.508594344	4	0.735752438
545	ERV_2644286_LTR16A:ERV:LTR	0.492622203	4	0.778064087
546	ENSG00000180178	0.487160609	4	0.712554967
547	ERV_3059980_MLT1C:ERV:LTR	0.484889302	4	0.766335324
548	ENSG00000181378	0.484884059	4	0.769299002
549	ERV_3059974_LTR82B:ERV:LTR	0.483840356	4	0.780960805
550	ERV_3438151_MER52A:ERV:LTR	0.476425483	4	0.792864452
551	ENSG00000204695	0.475421754	4	0.76904525
552	ENSG00000182329	0.450531005	4	0.768835991
553	ENSG00000176029	0.447599977	4	0.746373949
554	ERV_2195344_MSTA,MSTA-int:ERV:LTR	0.443373303	4	0.593344019
555	ENSG00000130307	0.440972031	4	0.575068221
556	ENSG00000239402	0.434073686	4	0.570328257
557	ENSG00000224383	0.432861506	4	0.667707812
558	ERV_2723075_MLT2A1,HERVL-int:ERV:LTR	0.424426394	4	0.6927115
559	ENSG00000123977	0.424169791	4	0.589459444
560	ENSG00000243910	0.423403949	4	0.741709234
561	ENSG00000197826	0.419184087	4	0.697942767
562	ENSG00000163885	0.4163427	4	0.755227141
563	ERV_3438219_MER4A1:ERV:LTR	0.414954232	4	0.736698131
564	ERV_3059982_MLT1E1A:ERV:LTR	0.406959797	4	0.739360028
565	ENSG00000188523	0.406740499	4	0.731898383
566	ERV_2855857_MLT1F2:ERV:LTR	0.405335257	4	0.727529012
567	ENSG00000258699	0.399301888	4	0.730022587
568	ENSG00000037280	0.396826643	4	0.563455021
569	ERV_3438237_MER52D:ERV:LTR	0.396131597	4	0.743326455
570	ERV_3438215_MER4D:ERV:LTR	0.394787152	4	0.715423236
571	ERV_2856004_MER21B:ERV:LTR	0.393914841	4	0.713609113
572	ENSG00000165816	0.393488797	4	0.579105701
573	ENSG00000204700	0.392620457	4	0.737366009
574	ERV_2855837_LTR18B:ERV:LTR	0.390430669	4	0.708060525
575	ERV_2765628_LTR1E,HUERS-P2-int:ERV:LTR	0.390193616	4	0.697280962
576	ENSG00000246016	0.389597053	4	0.731680499
577	ENSG00000187942	0.382151545	4	0.709223044
578	ERV_2856068_THE1C-int,THE1C:ERV:LTR	0.382019224	4	0.718044716
579	ENSG00000139865	0.381975034	4	0.709775797
580	ERV_3034182_LTR27E:ERV:LTR	0.380576593	4	0.73781809
581	ERV_3034202_MER74A:ERV:LTR	0.37459653	4	0.724059442
582	ENSG00000275757	0.37294845	4	0.543937818
583	ENSG00000230062	0.372011048	4	0.609386186
584	ENSG00000172771	0.358956745	4	0.699425056
585	ERV_3059983_LTR41:ERV:LTR	0.357793924	4	0.69238205
586	ENSG00000183914	0.354086046	4	0.700479116
587	ENSG00000126838	0.342071455	4	0.707931235
588	ENSG00000226690	0.339926709	4	0.658189377
589	ENSG00000183644	0.338455636	4	0.627427569
590	ENSG00000284800	0.338372166	4	0.588819752
591	ENSG00000132622	0.336351542	4	0.507098198
592	ERV_3438225_MER61A:ERV:LTR	0.336343284	4	0.686501587
593	ENSG00000198844	0.334573172	4	0.515596672
594	ENSG00000154099	0.329083713	4	0.689015269
595	ERV_3438181_MLT1D:ERV:LTR	0.326866136	4	0.675355831
596	ERV_267469_LTR37-int,LTR37B:ERV:LTR	0.325854519	4	0.555716194
597	ENSG00000275215	0.32319987	4	0.501403932
598	ERV_3409086_MLT1L:ERV:LTR	0.321523335	4	0.647104437
599	ENSG00000273730	0.314448843	4	0.544612683
600	ERV_3438224_LTR19A:ERV:LTR	0.314175088	4	0.685133534
601	ENSG00000176601	0.311284409	4	0.615410434
602	ENSG00000161940	0.308663192	4	0.554320728
603	ENSG00000278189	0.307913184	4	0.543602772
604	ENSG00000173838	0.306305046	4	0.669646602
605	ENSG00000103241	0.306085801	4	0.490619028
606	ENSG00000122735	0.306045061	4	0.655213815
607	ERV_2855818_LTR81B:ERV:LTR	0.30573675	4	0.643911462
608	ENSG00000153789	0.305587495	4	0.686024738
609	ENSG00000128917	0.304862823	4	0.530538044
610	ERV_2322202_ERV3-16A3_I-int:ERV:LTR	0.302569745	4	0.584440257
611	ERV_4064152_LTR12C:ERV:LTR	0.30253151	4	0.541707662
612	ENSG00000101331	0.302212983	4	0.527973762
613	ERV_2855617_THE1C-int,THE1C:ERV:LTR	0.297922429	4	0.659675737
614	ENSG00000277739	0.296970443	4	0.529072016
615	ENSG00000105479	0.296200621	4	0.674269774
616	ERV_2973928_THE1D:ERV:LTR	0.291861673	4	0.568135348
617	ERV_3409071_MamGypLTR3a:ERV:LTR	0.290367459	4	0.629441006
618	ENSG00000224233	0.288744333	4	0.6533601
619	ERV_391792_LTR16A1,ERV3-16A3_I-int:ERV:LTR	0.287041106	4	0.648872114
620	ERV_1993616_LTR12C:ERV:LTR	0.286520855	4	0.664703896
621	ENSG00000137507	0.285417259	4	0.446345395
622	ERV_3428508_MER57B1,MER57-int:ERV:LTR	0.285351209	4	0.599187184
623	ENSG00000112539	0.285228024	4	0.650399808
624	ENSG00000145198	0.278568485	4	0.494901271
625	ENSG00000186973	0.2783579	4	0.618353454
626	ENSG00000276700	0.277571894	4	0.535954008
627	ERV_2973941_LTR16B1:ERV:LTR	0.274865496	4	0.543983921
628	ERV_1553772_LTR18B:ERV:LTR	0.272556236	4	0.642888652
629	ERV_2973874_MLT1H:ERV:LTR	0.272485551	4	0.537597112
630	ERV_2901326_THE1B-int,THE1B:ERV:LTR	0.27161087	4	0.648506464
631	ENSG00000066056	0.27120996	4	0.474599686
632	ENSG00000227206	0.267238802	4	0.645261347
633	ENSG00000149564	0.266016923	4	0.474815995
634	ERV_2104490_MLT1B:ERV:LTR	0.265541224	4	0.634640663
635	ENSG00000164867	0.265047801	4	0.467885397
636	ERV_3470857_HERVL18-int,LTR18A:ERV:LTR	0.264366095	4	0.507034342
637	ERV_2080901_MLT1D:ERV:LTR	0.263278708	4	0.645457943
638	ENSG00000141294	0.263139272	4	0.648094624
639	ENSG00000178462	0.261876618	4	0.557087342
640	ERV_2973942_MLT2C1:ERV:LTR	0.261303037	4	0.514939175
641	ERV_2422284_LTR87:ERV:LTR	0.260897044	4	0.467361742
642	ENSG00000186009	0.260594584	4	0.597092193
643	ERV_1892927_LTR2B:ERV:LTR	0.260576509	4	0.512661926
644	ERV_2973912_MLT2B3:ERV:LTR	0.25927772	4	0.517048406
645	ERV_2973870_THE1B:ERV:LTR	0.25883492	4	0.513790541
646	ERV_3438157_MER41B,MER41-int:ERV:LTR	0.255125107	4	0.626174639
647	ERV_4263336_THE1B-int,LTR78,THE1B:ERV:LTR	0.254912277	4	0.638725078
648	ENSG00000204950	0.253878434	4	0.571971005
649	ERV_2765655_THE1C-int,THE1C:ERV:LTR	0.251563349	4	0.622555137
650	ENSG00000105538	0.251268067	4	0.498470159
651	ENSG00000213085	0.250565014	4	0.642090759
652	ERV_1860612_MLT1D:ERV:LTR	0.250047559	4	0.501125601
653	ERV_391760_MLT1F1:ERV:LTR	0.248538086	4	0.625861335
654	ERV_2765682_MER52D:ERV:LTR	0.248418716	4	0.613709525
655	ERV_1143736_HERV17-int:ERV:LTR	0.246707059	4	0.607669556
656	ERV_2644290_MSTA:ERV:LTR	0.246165814	4	0.621737466
657	ENSG00000077327	0.245414546	4	0.567613056
658	ERV_2765734_MLT2D:ERV:LTR	0.243237345	4	0.593657897
659	ERV_448824_LTR85a:ERV:LTR	0.242542829	4	0.634016296
660	ERV_2644226_MSTB:ERV:LTR	0.241136381	4	0.623596777
661	ENSG00000158816	0.241130618	4	0.5909874
662	ERV_1892931_ERV3-16A3_I-int:ERV:LTR	0.240829016	4	0.473703603
663	ERV_2973869_THE1B:ERV:LTR	0.240670138	4	0.490563246
664	ERV_2973955_MER51A:ERV:LTR	0.239459812	4	0.477602147
665	ERV_1657984_ERV3-16A3_I-int:ERV:LTR	0.237875881	4	0.53989344
666	ENSG00000214081	0.237070021	4	0.477987751
667	ERV_930121_MER34A:ERV:LTR	0.234929635	4	0.631246812
668	ENSG00000167858	0.234679553	4	0.604702191
669	ENSG00000010319	0.234485377	4	0.443966419
670	ERV_3145645_MLT1B:ERV:LTR	0.232463176	4	0.490617322
671	ERV_2485054_LTR16:ERV:LTR	0.231305288	4	0.42953948
672	ENSG00000070526	0.228844104	4	0.477406689
673	ENSG00000066735	0.228721479	4	0.447818303
674	ERV_2383572_LTR39:ERV:LTR	0.228452069	4	0.512252422
675	ENSG00000223941	0.228081296	4	0.577547219
676	ENSG00000272789	0.227680411	4	0.507839814
677	ENSG00000164379	0.22756286	4	0.442903764
678	ENSG00000115602	0.227133652	4	0.443238188
679	ERV_2370322_LTR39:ERV:LTR	0.226864606	4	0.512862646
680	ERV_2855875_LTR16A:ERV:LTR	0.225766912	4	0.580315232
681	ENSG00000137273	0.224758463	4	0.443977474
682	ERV_4230317_MSTB1,MSTB1-int:ERV:LTR	0.223219906	4	0.566144537
683	ENSG00000258116	0.223209865	4	0.604369867
684	ERV_2386115_MLT1B:ERV:LTR	0.22297991	4	0.507508314
685	ENSG00000165810	0.222489856	4	0.533574769
686	ENSG00000278233	0.220238003	4	0.553060422
687	ERV_2973891_MER39:ERV:LTR	0.219797688	4	0.488008598
688	ERV_3536148_MSTB:ERV:LTR	0.219454656	4	0.567219596
689	ENSG00000279678	0.219386789	4	0.432259065
690	ERV_2940281_MLT1C:ERV:LTR	0.2163666	4	0.418508076
691	ERV_863046_LTR85a:ERV:LTR	0.215741232	4	0.537164209
692	ENSG00000198959	0.215698003	4	0.414733016
693	ERV_1319621_LTR12C:ERV:LTR	0.215277912	4	0.604989618
694	ERV_2855819_LTR85a:ERV:LTR	0.214649856	4	0.591686506
695	ENSG00000167874	0.214564493	4	0.430016355
696	ENSG00000197057	0.212826632	4	0.58630527
697	ENSG00000279569	0.212516707	4	0.43853425
698	ERV_3521023_THE1D-int,THE1D:ERV:LTR	0.211948085	4	0.594092559
699	ERV_3536187_MLT1J1,MLT1J1-int:ERV:LTR	0.211790626	4	0.585184546
700	ENSG00000108342	0.210866704	4	0.476985189
701	ENSG00000251697	0.210203058	4	0.564151803
702	ERV_2251580_MLT2C1:ERV:LTR	0.20911573	4	0.531708854
703	ERV_448897_LTR33A_:ERV:LTR	0.208667166	4	0.59884553
704	ERV_4035395_MSTA,MSTA-int:ERV:LTR	0.206742445	4	0.554114659
705	ERV_2519916_MER61B:ERV:LTR	0.205889527	4	0.52459845
706	ENSG00000174059	0.205609663	4	0.452735048
707	ERV_1669216_MLT1B:ERV:LTR	0.205258355	4	0.591284701
708	ENSG00000174950	0.205250006	4	0.575544621
709	ERV_2973846_THE1D:ERV:LTR	0.204479891	4	0.519499705
710	ERV_3690954_HERVE_a-int:ERV:LTR	0.204021629	4	0.56953126
711	ERV_2644267_MLT1B:ERV:LTR	0.203689916	4	0.562379862
712	ENSG00000133665	0.203614319	4	0.546526814
713	ERV_4241937_Harlequin-int,LTR2:ERV:LTR	0.203312632	4	0.37518087
714	ERV_448902_MLT1O:ERV:LTR	0.202449638	4	0.60287291
715	ERV_2855840_MamRep605:ERV:LTR	0.201537097	4	0.5668218
716	ENSG00000204121	0.20125578	4	0.569199047
717	ERV_448894_MLT1D:ERV:LTR	0.200768195	4	0.59970101
