# Supplementary material for: Machine learning predicts distinct biotypes of amyotrophic lateral sclerosis
Source: Eur J Hum Genet. 2025 Aug 7;33(10):1290–9. doi: 10.1038/s41431-025-01920-y (PMC12479739; doi:10.1038/s41431-025-01920-y)
Supplement: Supplementary file 4 — Supplemental Data [file 41431_2025_1920_MOESM4_ESM.txt]

	Gene	Feature_score	Group	prob
1	ERV_1377999_MLT1C:ERV:LTR	1	1	1
2	ENSG00000180638	1	1	1
3	ERV_704248_LTR12C:ERV:LTR	1	1	1
4	ERV_2964235_LTR12C:ERV:LTR	1	1	1
5	ENSG00000104537	1	1	1
6	ENSG00000198353	1	1	1
7	ENSG00000101197	1	1	1
8	ENSG00000136327	1	1	1
9	ENSG00000251410	1	1	1
10	ERV_3087567_MLT1F2:ERV:LTR	0.999999999	1	1
11	ENSG00000223703	0.999999987	1	0.999999999
12	ERV_1378003_LTR17:ERV:LTR	0.99999992	1	0.999999996
13	ERV_3474238_LTR16A1:ERV:LTR	0.999998839	1	0.999999927
14	ENSG00000232560	0.999994149	1	0.999999591
15	ERV_4132174_LTR26:ERV:LTR	0.999984968	1	0.999998877
16	ENSG00000284594	0.999453246	1	0.99994439
17	ENSG00000257017	0.9992287	1	0.999918654
18	ENSG00000187474	0.998671112	1	0.999851225
19	ERV_606683_MLT1K:ERV:LTR	0.995269691	1	0.999380301
20	ERV_606713_THE1A:ERV:LTR	0.982585001	1	0.997220841
21	ENSG00000173917	0.972131254	1	0.995162364
22	ENSG00000261327	0.959261841	1	0.992379596
23	ENSG00000102575	0.949909732	1	0.990210982
24	ENSG00000237941	0.949831088	1	0.990192264
25	ERV_3311887_MSTC:ERV:LTR	0.94823915	1	0.98981168
26	ERV_2964232_LTR16B1,ERV3-16A3_I-int:ERV:LTR	0.948130132	1	0.989785501
27	ENSG00000100351	0.947863028	1	0.989723705
28	ERV_3669399_MLT1O:ERV:LTR	0.944825251	1	0.9889849
29	ENSG00000226496	0.939304377	1	0.987617978
30	ERV_606682_MLT1K:ERV:LTR	0.934404221	1	0.986374619
31	ERV_704270_LTR8B:ERV:LTR	0.933008935	1	0.986015535
32	ERV_3669421_MER61C,MER61-int:ERV:LTR	0.932247984	1	0.985818846
33	ENSG00000250742	0.914879976	1	0.981153853
34	ENSG00000176165	1	2	1
35	ENSG00000231764	1	2	1
36	ENSG00000135638	1	2	1
37	ENSG00000164112	1	2	1
38	ENSG00000284849	1	2	1
39	ENSG00000130368	1	2	1
40	ENSG00000153266	1	2	1
41	ENSG00000236922	1	2	1
42	ERV_2097054_LTR16,ERV3-16A3_I-int,LTR16A:ERV:LTR	1	2	1
43	ENSG00000223812	1	2	1
44	ENSG00000224271	1	2	1
45	ENSG00000263878	1	2	1
46	ENSG00000239498	1	2	1
47	ENSG00000186960	1	2	1
48	ENSG00000279712	1	2	1
49	ERV_374111_MLT1D-int,MLT1D:ERV:LTR	1	2	1
50	ENSG00000236451	1	2	1
51	ENSG00000269945	1	2	1
52	ENSG00000171509	1	2	1
53	ENSG00000106689	1	2	1
54	ERV_712147_HERVL74-int:ERV:LTR	1	2	1
55	ERV_3218751_MLT1D:ERV:LTR	1	2	1
56	ENSG00000136535	1	2	1
57	ENSG00000224819	1	2	1
58	ERV_4156998_HERVL-int,MLT2A2:ERV:LTR	1	2	1
59	ENSG00000113100	0.999999979	2	0.999999999
60	ENSG00000184999	0.999999939	2	0.999999997
61	ENSG00000144355	0.999999861	2	0.999999992
62	ERV_712095_HUERS-P1-int,LTR8:ERV:LTR	0.999995471	2	0.999999689
63	ERV_2097724_MLT1J1:ERV:LTR	0.999955761	2	0.99999641
64	ENSG00000281160	0.997052954	2	0.99963708
65	ENSG00000259964	0.978889106	2	0.996516565
66	ENSG00000259823	0.940070031	2	0.987809687
67	ERV_712107_THE1B-int,THE1B:ERV:LTR	0.928162809	2	0.98475128
68	ENSG00000236668	0.926012261	2	0.984181859
69	ENSG00000248738	0.919156474	2	0.98476806
70	ENSG00000086570	1	3	1
71	ENSG00000129910	1	3	1
72	ERV_2679011_MLT1K:ERV:LTR	1	3	1
73	ERV_2679052_MSTD:ERV:LTR	1	3	1
74	ERV_2678943_MSTD:ERV:LTR	1	3	1
75	ERV_1754615_MSTD-int,MSTD:ERV:LTR	1	3	1
76	ERV_2678913_LTR16A2:ERV:LTR	1	3	1
77	ERV_2678921_MLT1D:ERV:LTR	1	3	1
78	ERV_2678957_MLT1L:ERV:LTR	1	3	1
79	ERV_2678955_MLT1C:ERV:LTR	1	3	1
80	ERV_2678918_MLT1L:ERV:LTR	1	3	1
81	ERV_2251976_MLT1I:ERV:LTR	0.999999977	3	0.999999999
82	ERV_3037300_MSTD:ERV:LTR	0.999998776	3	0.999999923
83	ERV_3215697_MLT2D:ERV:LTR	0.999993821	3	0.999999566
84	ERV_3215678_MLT1B:ERV:LTR	0.999985024	3	0.999998881
85	ERV_3215699_MamGypLTR2c:ERV:LTR	0.999293258	3	0.999926148
86	ERV_3037093_LTR37B:ERV:LTR	0.994876785	3	0.999321509
87	ERV_3037140_MER21B:ERV:LTR	0.994664806	3	0.999289475
88	ENSG00000232046	0.985701956	3	0.997792155
89	ENSG00000145863	0.981334383	3	0.996985638
90	ERV_3215694_LTR33B:ERV:LTR	0.969956282	3	0.994709891
91	ERV_3037265_MER4D0:ERV:LTR	0.948683579	3	0.989924421
92	ERV_3215683_THE1B:ERV:LTR	0.917088587	3	0.981765172
93	ERV_3037071_LTR16E1:ERV:LTR	0.915524704	3	0.98173805
94	ERV_3215607_MLT1J1:ERV:LTR	0.912678992	3	0.980539513
95	ERV_3215698_MER89:ERV:LTR	0.91088631	3	0.980035379
