# Supplementary material for: Machine learning predicts distinct biotypes of amyotrophic lateral sclerosis
Source: Eur J Hum Genet. 2025 Aug 7;33(10):1290–9. doi: 10.1038/s41431-025-01920-y (PMC12479739; doi:10.1038/s41431-025-01920-y)
Supplement: Supplementary file 5 — Supplemental Data [file 41431_2025_1920_MOESM5_ESM.txt]

	Gene	Feature_score	Group	prob
1	ERV_4117099_LTR5B:ERV:LTR	0.384174474	1	0.558262245
2	ENSG00000015520	0.371824948	1	0.619754042
3	ENSG00000134765	0.349893999	1	0.569542289
4	ERV_767442_MLT1E1A:ERV:LTR	0.342576769	1	0.632416291
5	ERV_1044729_MLT1F2:ERV:LTR	0.339083523	1	0.677596559
6	ERV_3107671_MLT1F2-int,MLT1F2:ERV:LTR	0.325705987	1	0.49468719
7	ERV_3563498_MLT2B1:ERV:LTR	0.315082995	1	0.550027277
8	ERV_3272582_MER21C:ERV:LTR	0.313630885	1	0.59414762
9	ERV_4042016_MSTA,MSTA-int:ERV:LTR	0.310884247	1	0.458622024
10	ERV_141740_MamRep605:ERV:LTR	0.309881971	1	0.592489112
11	ERV_1966469_MER11B,HERVK11-int,MER11C:ERV:LTR	0.292808929	1	0.532623623
12	ERV_1205219_MER101-int:ERV:LTR	0.290263938	1	0.482104221
13	ENSG00000115590	0.289767625	1	0.445611471
14	ERV_1686589_MLT1L:ERV:LTR	0.283962169	1	0.474672695
15	ERV_3329677_MER66-int,MER66D:ERV:LTR	0.280752065	1	0.448506911
16	ERV_3868157_MLT1G3:ERV:LTR	0.279027192	1	0.623206452
17	ERV_3868154_MamRep605:ERV:LTR	0.277370366	1	0.616991822
18	ERV_3707771_LTR33:ERV:LTR	0.275045699	1	0.530041064
19	ERV_2817571_MLT1E2:ERV:LTR	0.275032787	1	0.435384743
20	ERV_2050890_MER65C:ERV:LTR	0.271949416	1	0.467631734
21	ERV_1701592_MLT1A1:ERV:LTR	0.269921025	1	0.538438191
22	ERV_2377912_LTR1B0:ERV:LTR	0.264539131	1	0.518858841
23	ERV_1249040_MLT1A0:ERV:LTR	0.256482909	1	0.480824279
24	ERV_1767511_MLT1K,MLT1K-int:ERV:LTR	0.249945533	1	0.588621663
25	ERV_3917509_MER74A,HERVL74-int:ERV:LTR	0.24516637	1	0.440425291
26	ERV_1205223_MER31-int,MER31A:ERV:LTR	0.244116794	1	0.453729671
27	ERV_3978125_MLT1A1:ERV:LTR	0.240731193	1	0.631245283
28	ENSG00000238217	0.629715232	2	0.790477674
29	ERV_829496_HERV9-int:ERV:LTR	0.576490092	2	0.740733294
30	ERV_2883946_MLT1J2-int,MLT1J2:ERV:LTR	0.543063965	2	0.671044681
31	ENSG00000128645	0.540765028	2	0.800615772
32	ENSG00000187908	0.506182827	2	0.767441891
33	ENSG00000283462	0.496494467	2	0.709646975
34	ERV_3663721_ERVL-B4-int:ERV:LTR	0.463032344	2	0.730677055
35	ERV_2526219_LTR33A:ERV:LTR	0.457432721	2	0.653312879
36	ENSG00000224189	0.457150822	2	0.779972447
37	ERV_1142211_LTR67B:ERV:LTR	0.450034038	2	0.734489673
38	ENSG00000241345	0.446656516	2	0.72449663
39	ERV_1142171_LTR16A1:ERV:LTR	0.446576471	2	0.730600648
40	ENSG00000186204	0.442047738	2	0.623276255
41	ERV_2526227_LTR16C:ERV:LTR	0.441795688	2	0.713412045
42	ERV_1142181_MLT1A0:ERV:LTR	0.439179111	2	0.724147561
43	ERV_3176687_MER57B2,MER57A-int:ERV:LTR	0.430338497	2	0.718030822
44	ENSG00000197320	0.430309928	2	0.606390515
45	ERV_1142170_THE1B:ERV:LTR	0.429889617	2	0.717372558
46	ERV_1538209_MER41A:ERV:LTR	0.428686248	2	0.642132825
47	ENSG00000137857	0.421187368	2	0.673152265
48	ENSG00000267432	0.419374008	2	0.699805504
49	ENSG00000173988	0.417032434	2	0.697676434
50	ERV_3176691_MER57B2,MER57A-int:ERV:LTR	0.415734442	2	0.689995847
51	ERV_3176628_MLT2B3:ERV:LTR	0.414561194	2	0.737390434
52	ERV_4314952_MamGypsy2-I:ERV:LTR	0.412587111	2	0.722234482
53	ERV_1538206_LTR26D:ERV:LTR	0.410412262	2	0.64424916
54	ERV_3949703_MLT1G:ERV:LTR	0.409510629	2	0.697775851
55	ERV_1142108_MLT1A0:ERV:LTR	0.408260228	2	0.722241558
56	ERV_3949696_MLT1A0:ERV:LTR	0.407552267	2	0.692766294
57	ERV_4124529_MLT1D:ERV:LTR	0.401984816	2	0.663417036
58	ERV_3314302_MLT1L:ERV:LTR	0.39624651	2	0.689373989
59	ENSG00000012223	0.395884909	2	0.630340731
60	ERV_1142164_MLT1F2:ERV:LTR	0.392544745	2	0.724549536
61	ERV_1142110_MLT1G:ERV:LTR	0.390386872	2	0.739769519
62	ERV_1142166_LTR33:ERV:LTR	0.390171614	2	0.743079357
63	ENSG00000172548	0.383083522	2	0.724700131
64	ERV_515341_HERVK14-int:ERV:LTR	0.381684721	2	0.64953931
65	ERV_3949693_MLT1J1:ERV:LTR	0.380257933	2	0.706277966
66	ERV_3949746_THE1C:ERV:LTR	0.379582711	2	0.686235101
67	ERV_3314329_LTR45:ERV:LTR	0.377414229	2	0.690396357
68	ENSG00000229722	0.375539933	2	0.563499786
69	ERV_3602962_MER9a1,HERVK9-int:ERV:LTR	0.375146863	2	0.718164363
70	ERV_3949657_MLT1E2:ERV:LTR	0.369423286	2	0.713452007
71	ENSG00000179178	0.368081191	2	0.64494062
72	ERV_947762_LTR1F,HUERS-P2-int:ERV:LTR	0.367484216	2	0.655673955
73	ENSG00000260788	0.36649058	2	0.665951445
74	ERV_3314303_MLT1A1:ERV:LTR	0.364736247	2	0.682217891
75	ENSG00000228793	0.36472084	2	0.721535004
76	ERV_3314334_LTR12B:ERV:LTR	0.363931625	2	0.656239528
77	ERV_3314322_MLT1F1:ERV:LTR	0.362808681	2	0.694636915
78	ENSG00000165125	0.360266412	2	0.653695945
79	ERV_3984641_MER89-int,MER89:ERV:LTR	0.3594077	2	0.647793134
80	ENSG00000169562	0.356905123	2	0.692939179
81	ENSG00000279419	0.356343395	2	0.638792655
82	ERV_3949695_MLT1C:ERV:LTR	0.353101859	2	0.699659385
83	ENSG00000264513	0.352541014	2	0.617133414
84	ERV_3176690_LTR10B1,HERVIP10B3-int:ERV:LTR	0.351869214	2	0.679389664
85	ENSG00000258844	0.351219852	2	0.719108212
86	ERV_1377999_MLT1C:ERV:LTR	0.350588884	2	0.718607889
87	ERV_3314306_MLT1N2:ERV:LTR	0.34762483	2	0.679333252
88	ERV_3949699_THE1D:ERV:LTR	0.347312117	2	0.684655896
89	ERV_1142112_MLT1G:ERV:LTR	0.344104717	2	0.712705254
90	ENSG00000250072	0.343959068	2	0.697553349
91	ERV_2354383_MLT1F2-int,MLT1F2:ERV:LTR	0.337696083	2	0.606851168
92	ERV_3176626_HERVL-int:ERV:LTR	0.337491045	2	0.689404839
93	ERV_1285890_THE1C-int,THE1C:ERV:LTR	0.336497944	2	0.621244764
94	ENSG00000265118	0.336440605	2	0.626560892
95	ERV_1142154_MLT1J-int:ERV:LTR	0.3349212	2	0.707768938
96	ENSG00000251410	0.334562248	2	0.64993164
97	ENSG00000160111	0.332281687	2	0.48931762
98	ENSG00000213186	0.331109685	2	0.650497539
99	ENSG00000269553	0.328269165	2	0.627050141
100	ENSG00000126860	0.325435626	2	0.610461597
101	ENSG00000257585	0.324258789	2	0.68968228
102	ERV_2637772_MLT1C-int,MLT1C:ERV:LTR	0.322879977	2	0.67939245
103	ENSG00000175305	0.322363513	2	0.607738045
104	ERV_4314948_THE1B-int,THE1B:ERV:LTR	0.320799565	2	0.6984338
105	ERV_2919417_MLT1D:ERV:LTR	0.316813525	2	0.665748438
106	ERV_3989292_MER34B-int:ERV:LTR	0.314583497	2	0.596512247
107	ENSG00000161896	0.313368453	2	0.675535461
108	ENSG00000064886	0.310636157	2	0.667941581
109	ERV_2526210_LTR81C:ERV:LTR	0.310307242	2	0.67481901
110	ERV_3949743_MER51A:ERV:LTR	0.308911591	2	0.675987933
111	ENSG00000244062	0.308381266	2	0.633092446
112	ERV_3949711_MLT1E3:ERV:LTR	0.307627845	2	0.652084025
113	ERV_3314337_LTR12C:ERV:LTR	0.307449917	2	0.666299461
114	ENSG00000118298	0.304710375	2	0.613124184
115	ERV_3176587_THE1B-int,THE1B:ERV:LTR	0.303536978	2	0.645125384
116	ERV_3812857_MLT1B:ERV:LTR	0.303087586	2	0.559683837
117	ERV_1960810_MamRep605:ERV:LTR	0.301366891	2	0.653228581
118	ENSG00000277494	0.300406286	2	0.647222724
119	ENSG00000138316	0.299051772	2	0.549811244
120	ENSG00000258342	0.29824673	2	0.678147487
121	ERV_618124_MSTB,MSTB-int:ERV:LTR	0.296441787	2	0.675991974
122	ENSG00000232880	0.295358906	2	0.534282423
123	ERV_3314256_MLT1A0:ERV:LTR	0.295212093	2	0.662427041
124	ERV_829505_MLT2B1:ERV:LTR	0.295147168	2	0.627998275
125	ERV_2637904_MamRep1151:ERV:LTR	0.291515418	2	0.605111618
126	ERV_1584729_LTR13:ERV:LTR	0.290492165	2	0.441720364
127	ENSG00000204323	0.289654568	2	0.610349889
128	ERV_2389665_MER4D:ERV:LTR	0.289620862	2	0.537075943
129	ENSG00000167755	0.289416345	2	0.667363159
130	ERV_3254354_MamGypLTR2c:ERV:LTR	0.288825973	2	0.536369844
131	ERV_618130_MER110-int,MER110A:ERV:LTR	0.288599275	2	0.615393932
132	ERV_2623055_HERV35I-int:ERV:LTR	0.285764099	2	0.606796384
133	ERV_2390900_MER4D:ERV:LTR	0.28431791	2	0.529423384
134	ERV_3984662_MER57A1,MER57-int:ERV:LTR	0.283283095	2	0.620913057
135	ERV_3231020_ERVL-B4-int,MLT2B4:ERV:LTR	0.282555026	2	0.636541093
136	ERV_2919425_MLT1I:ERV:LTR	0.281622572	2	0.652020518
137	ERV_2040081_HERVIP10F-int:ERV:LTR	0.280862429	2	0.473298583
138	ERV_3669421_MER61C,MER61-int:ERV:LTR	0.279710554	2	0.653924235
139	ENSG00000167641	0.27966005	2	0.551031185
140	ENSG00000188269	0.279070991	2	0.504402431
141	ENSG00000071991	0.278898754	2	0.597359398
142	ENSG00000207955	0.27845944	2	0.548011282
143	ENSG00000139292	0.277538666	2	0.627407469
144	ENSG00000205116	0.277441953	2	0.628071633
145	ERV_4315016_MLT1H:ERV:LTR	0.27585321	2	0.620436374
146	ERV_3390565_MLT1A:ERV:LTR	0.273621828	2	0.532853798
147	ERV_3783284_ERVL-E-int:ERV:LTR	0.272839053	2	0.623461831
148	ERV_829517_MLT1D:ERV:LTR	0.272127939	2	0.609547675
149	ENSG00000204282	0.271702256	2	0.555612658
150	ENSG00000188488	0.269908098	2	0.535182039
151	ERV_3936686_MLT1F:ERV:LTR	0.268594352	2	0.464693995
152	ENSG00000262188	0.268525319	2	0.631684657
153	ENSG00000285051	0.265858899	2	0.654093226
154	ERV_1546740_MLT1H:ERV:LTR	0.264923486	2	0.649157257
155	ERV_2146856_MSTB2:ERV:LTR	0.26428635	2	0.482816665
156	ERV_829518_LTR78:ERV:LTR	0.26395498	2	0.608488793
157	ENSG00000187775	0.263913369	2	0.647576508
158	ERV_829423_MER21C:ERV:LTR	0.263491599	2	0.588418744
159	ERV_829498_LTR12:ERV:LTR	0.263366344	2	0.610755986
160	ERV_4314989_MLT1J:ERV:LTR	0.261268112	2	0.624263232
161	ERV_947697_MER57B1:ERV:LTR	0.261022048	2	0.580496387
162	ENSG00000158715	0.257403923	2	0.624135821
163	ERV_338607_HERV16-int:ERV:LTR	0.256385158	2	0.621952413
164	ERV_1538177_LTR16C:ERV:LTR	0.255929499	2	0.633096708
165	ENSG00000227392	0.253548635	2	0.619024046
166	ENSG00000158865	0.252736742	2	0.645344609
167	ERV_3390563_MER41B,MER41-int:ERV:LTR	0.252641244	2	0.515072569
168	ENSG00000249307	0.25240672	2	0.464551032
169	ERV_2238637_LTR16,ERV3-16A3_I-int:ERV:LTR	0.251823263	2	0.612271794
170	ERV_2146841_LTR37A:ERV:LTR	0.250630006	2	0.440077237
171	ERV_1960874_MLT1G3:ERV:LTR	0.249110744	2	0.63692997
172	ENSG00000271762	0.248723402	2	0.506836621
173	ENSG00000279803	0.247691288	2	0.483577625
174	ERV_2903708_MLT1G1:ERV:LTR	0.246792169	2	0.617563445
175	ERV_821969_MamGyp-int:ERV:LTR	0.246643394	2	0.621111683
176	ENSG00000110887	0.246098114	2	0.620173945
177	ENSG00000127412	0.245280272	2	0.639969451
178	ERV_1751842_LTR37B:ERV:LTR	0.244789428	2	0.543357904
179	ENSG00000198203	0.244779643	2	0.451912926
180	ENSG00000273259	0.244564647	2	0.484919466
181	ERV_2146837_MER34A1:ERV:LTR	0.24406289	2	0.452391085
182	ERV_3366447_MSTC:ERV:LTR	0.243708091	2	0.57902747
183	ENSG00000272383	0.242518721	2	0.577622786
184	ENSG00000196136	0.242156507	2	0.477820479
185	ENSG00000285218	0.241834467	2	0.619060947
186	ENSG00000086205	0.241132484	2	0.603840734
187	ERV_267469_LTR37-int,LTR37B:ERV:LTR	0.655505731	3	0.855917807
188	ENSG00000108821	0.598518789	3	0.811487902
189	ENSG00000027644	0.588714899	3	0.82718372
190	ERV_2183020_MLT1D:ERV:LTR	0.582135459	3	0.733957017
191	ENSG00000249669	0.576744149	3	0.808477412
192	ENSG00000164707	0.570961978	3	0.819945021
193	ENSG00000176692	0.568696013	3	0.809117154
194	ENSG00000149452	0.552733928	3	0.803365076
195	ENSG00000275215	0.506428936	3	0.811162484
196	ENSG00000277739	0.462067055	3	0.784378178
197	ENSG00000133392	0.454520396	3	0.73764652
198	ENSG00000163017	0.450829032	3	0.734232197
199	ERV_52854_LTR29:ERV:LTR	0.444135759	3	0.72854842
200	ENSG00000272512	0.439183122	3	0.717059072
201	ERV_3241728_MLT1F2-int:ERV:LTR	0.430486695	3	0.70937173
202	ENSG00000101335	0.421440886	3	0.71201704
203	ENSG00000149596	0.413415312	3	0.578841198
204	ENSG00000187513	0.413245394	3	0.698777035
205	ENSG00000274100	0.412153778	3	0.71531329
206	ENSG00000042062	0.411558015	3	0.701425945
207	ENSG00000186564	0.40834623	3	0.740029188
208	ENSG00000278189	0.405918226	3	0.748353934
209	ERV_1685460_MLT1C:ERV:LTR	0.400599437	3	0.551913549
210	ENSG00000234648	0.398649644	3	0.690191569
211	ERV_2675414_MER11B:ERV:LTR	0.394890684	3	0.677641236
212	ENSG00000166825	0.393443525	3	0.736886219
213	ENSG00000099994	0.391334292	3	0.681972445
214	ENSG00000149451	0.386733437	3	0.702986811
215	ENSG00000167244	0.386203853	3	0.675987232
216	ENSG00000168542	0.381191262	3	0.672174816
217	ENSG00000121068	0.379690577	3	0.715264073
218	ENSG00000273730	0.372389305	3	0.731175419
219	ERV_2392500_MER4A1:ERV:LTR	0.372235914	3	0.684469263
220	ENSG00000284779	0.369041467	3	0.668896591
221	ENSG00000088320	0.360489165	3	0.651089973
222	ENSG00000280143	0.357592278	3	0.630408846
223	ERV_3618178_MLT1F:ERV:LTR	0.357134435	3	0.623969663
224	ENSG00000187800	0.356015771	3	0.707255641
225	ENSG00000163395	0.353870427	3	0.596800861
226	ENSG00000162267	0.351093207	3	0.669932264
227	ERV_1685462_LTR16E1:ERV:LTR	0.345874337	3	0.540112807
228	ENSG00000236824	0.345752551	3	0.639338296
229	ERV_3787388_HERVE-int:ERV:LTR	0.345066012	3	0.541422617
230	ENSG00000200087	0.342143293	3	0.702632828
231	ERV_4042015_MSTA:ERV:LTR	0.336757021	3	0.61689184
232	ENSG00000197921	0.334586987	3	0.479764689
233	ENSG00000283259	0.326596445	3	0.607901513
234	ENSG00000140682	0.324833594	3	0.661271075
235	ENSG00000143127	0.323518076	3	0.59142123
236	ERV_1476494_MLT1K:ERV:LTR	0.322289307	3	0.687513921
237	ENSG00000274266	0.314686626	3	0.678433234
238	ERV_1628165_MLT1H:ERV:LTR	0.312057306	3	0.527207584
239	ENSG00000100985	0.305366318	3	0.562494827
240	ENSG00000124253	0.299726157	3	0.555563777
241	ENSG00000274080	0.297776334	3	0.515305432
242	ENSG00000266019	0.297618662	3	0.574103756
243	ENSG00000064666	0.297556201	3	0.484631022
244	ENSG00000203883	0.297458495	3	0.606425311
245	ERV_877634_LTR16B1:ERV:LTR	0.295332974	3	0.560810697
246	ENSG00000158815	0.294119058	3	0.505564684
247	ENSG00000112499	0.293492132	3	0.664571391
248	ENSG00000162383	0.292784599	3	0.566701286
249	ERV_616932_MER77B:ERV:LTR	0.291490035	3	0.51312724
250	ENSG00000196616	0.288939482	3	0.571825623
251	ERV_1657984_ERV3-16A3_I-int:ERV:LTR	0.286294974	3	0.52769801
252	ENSG00000205517	0.284574335	3	0.556910563
253	ERV_4737_MLT1C:ERV:LTR	0.283753242	3	0.498803388
254	ENSG00000278233	0.283594679	3	0.647821082
255	ERV_1602907_LTR88b:ERV:LTR	0.282382143	3	0.474663722
256	ENSG00000108823	0.281747629	3	0.651340586
257	ENSG00000164692	0.280498056	3	0.650089941
258	ENSG00000177374	0.277001712	3	0.634030161
259	ENSG00000144837	0.276124059	3	0.544023078
260	ENSG00000099998	0.274914237	3	0.62562135
261	ENSG00000183134	0.270216555	3	0.652280698
262	ENSG00000225217	0.262796544	3	0.456405473
263	ENSG00000107796	0.259874738	3	0.599916597
264	ERV_1891538_MLT1D:ERV:LTR	0.258159547	3	0.488191416
265	ENSG00000117122	0.257093221	3	0.639989399
266	ENSG00000117983	0.256205135	3	0.419649641
267	ERV_3792066_MER52A:ERV:LTR	0.255136861	3	0.517330002
268	ENSG00000274376	0.255051468	3	0.507054502
269	ENSG00000206652	0.253885887	3	0.633971203
270	ENSG00000260316	0.253028388	3	0.528128897
271	ENSG00000263740	0.252363567	3	0.611586714
272	ENSG00000255182	0.251708566	3	0.54777241
273	ERV_1627188_MLT1A0,MLT1A0-int:ERV:LTR	0.251078925	3	0.551514288
274	ERV_4116976_LTR78:ERV:LTR	0.250709925	3	0.428553003
275	ERV_42025_HERVH-int,LTR7B:ERV:LTR	0.248621845	3	0.571399361
276	ENSG00000215788	0.247548245	3	0.46955028
277	ENSG00000243509	0.246838309	3	0.593740171
278	ERV_1873816_MLT1A:ERV:LTR	0.246021834	3	0.547179879
279	ENSG00000230965	0.243851717	3	0.518377599
280	ENSG00000131634	0.242631723	3	0.62406022
281	ENSG00000128274	0.242547466	3	0.568310112
282	ENSG00000185988	0.240885454	3	0.525670219
283	ERV_1252813_MER51B,MER51-int:ERV:LTR	0.803366383	4	0.922533794
284	ERV_1261630_MLT2B2,ERVL-B4-int:ERV:LTR	0.650344971	4	0.849650309
285	ERV_1261634_MER11A:ERV:LTR	0.565123035	4	0.814047793
286	ERV_3282407_MLT1A0:ERV:LTR	0.564809483	4	0.723259803
287	ENSG00000256193	0.564324772	4	0.707967842
288	ERV_3282375_ERVL-E-int:ERV:LTR	0.548494981	4	0.706325526
289	ERV_1249095_MamRep1151:ERV:LTR	0.525135408	4	0.631222002
290	ERV_3601802_MLT1N2:ERV:LTR	0.505187528	4	0.744866331
291	ERV_1261639_MER4D:ERV:LTR	0.493531967	4	0.801447352
292	ENSG00000233123	0.486323106	4	0.759888639
293	ENSG00000006128	0.479280008	4	0.752837761
294	ENSG00000104327	0.47000113	4	0.692444321
295	ENSG00000147571	0.456010236	4	0.735671799
296	ENSG00000205279	0.450923223	4	0.694747616
297	ENSG00000164326	0.442042915	4	0.70473165
298	ENSG00000186081	0.439616641	4	0.775754494
299	ENSG00000183090	0.428353274	4	0.713036542
300	ENSG00000249436	0.41806628	4	0.655234134
301	ENSG00000091664	0.414611957	4	0.657179149
302	ENSG00000164600	0.382944541	4	0.677186296
303	ERV_1261668_LTR26E:ERV:LTR	0.369915889	4	0.668771011
304	ENSG00000145451	0.364356437	4	0.596534963
305	ENSG00000100362	0.360022346	4	0.650273121
306	ENSG00000157005	0.357069733	4	0.637073179
307	ENSG00000254363	0.355249106	4	0.622853474
308	ERV_3044115_MLT2A1,HERVL-int:ERV:LTR	0.351832656	4	0.62623533
309	ENSG00000270523	0.34769529	4	0.572759236
310	ENSG00000202048	0.341751734	4	0.622233043
311	ERV_1492404_LTR41:ERV:LTR	0.335523682	4	0.524573059
312	ENSG00000228999	0.329576824	4	0.608048212
313	ERV_1261649_MER70B:ERV:LTR	0.328468661	4	0.602922448
314	ERV_4141025_MER61D,LTR25-int:ERV:LTR	0.326401139	4	0.586869458
315	ERV_3911802_MLT1H2:ERV:LTR	0.324274623	4	0.500040975
316	ERV_3280298_MLT1L:ERV:LTR	0.31915031	4	0.642851962
317	ERV_2372678_MLT1J2:ERV:LTR	0.317950935	4	0.55647161
318	ERV_1261652_MLT1D:ERV:LTR	0.316351959	4	0.581989927
319	ENSG00000041353	0.31581786	4	0.587812937
320	ENSG00000174576	0.312074813	4	0.551683757
321	ENSG00000047936	0.31097054	4	0.485430934
322	ERV_1492378_LTR48:ERV:LTR	0.310713333	4	0.679397823
323	ERV_1261662_MLT1K:ERV:LTR	0.309319916	4	0.678111596
324	ERV_4045453_LTR25-int:ERV:LTR	0.302999099	4	0.535454458
325	ERV_3164276_MLT1K:ERV:LTR	0.298228344	4	0.572410465
326	ERV_4377358_MER66-int,MER66B:ERV:LTR	0.297767763	4	0.515798393
327	ENSG00000198883	0.297534809	4	0.544574415
328	ERV_1491347_MLT1D:ERV:LTR	0.297252008	4	0.677498055
329	ERV_1261653_MSTA:ERV:LTR	0.29528718	4	0.599615283
330	ERV_3893507_LTR16B1,ERV3-16A3_I-int:ERV:LTR	0.292915923	4	0.675559743
331	ERV_2828397_MSTA,MSTA-int:ERV:LTR	0.292020855	4	0.459244594
332	ERV_1261641_THE1D:ERV:LTR	0.286023726	4	0.659784322
333	ENSG00000228971	0.280106731	4	0.514154512
334	ENSG00000201263	0.279451473	4	0.472321581
335	ENSG00000122012	0.278355401	4	0.536936587
336	ENSG00000141433	0.278106106	4	0.662693061
337	ERV_1859864_THE1C:ERV:LTR	0.276050003	4	0.583305734
338	ENSG00000143858	0.275330311	4	0.532957131
339	ERV_3603067_MLT1D:ERV:LTR	0.275101988	4	0.657779026
340	ENSG00000017427	0.274043388	4	0.632680093
341	ERV_1760654_THE1B-int,THE1B:ERV:LTR	0.273438676	4	0.540717121
342	ERV_1692621_MLT1F2:ERV:LTR	0.271408235	4	0.537959504
343	ENSG00000146469	0.27115824	4	0.622940219
344	ERV_103843_MLT2A1,HERVL-int:ERV:LTR	0.270855633	4	0.658268353
345	ERV_4141077_MLT1I-int,MLT1I:ERV:LTR	0.269356408	4	0.441617178
346	ERV_2337545_MLT1A0:ERV:LTR	0.269250254	4	0.470101332
347	ENSG00000136750	0.268556902	4	0.63467528
348	ERV_4043102_MER4CL34:ERV:LTR	0.267283139	4	0.653748194
349	ENSG00000128564	0.265571033	4	0.579610064
350	ENSG00000130701	0.264689504	4	0.554123023
351	ENSG00000200150	0.26312463	4	0.476404372
352	ERV_3205631_THE1C:ERV:LTR	0.263103797	4	0.472782865
353	ERV_3368324_THE1C-int,THE1C:ERV:LTR	0.261682693	4	0.501029165
354	ERV_4043160_LTR45B:ERV:LTR	0.261339013	4	0.644632666
355	ERV_2164235_THE1A-int,THE1A:ERV:LTR	0.260385621	4	0.517717463
356	ERV_3411617_THE1B-int,THE1B:ERV:LTR	0.259803208	4	0.586021204
357	ERV_2008587_LTR66:ERV:LTR	0.258959221	4	0.505810925
358	ENSG00000276462	0.258279354	4	0.504019984
359	ERV_4146015_MER70A,MER70-int:ERV:LTR	0.255094147	4	0.606991978
360	ERV_712147_HERVL74-int:ERV:LTR	0.254593177	4	0.446543646
361	ERV_842285_MLT2B2,ERVL-B4-int:ERV:LTR	0.249377923	4	0.478475836
362	ERV_2716530_MLT1F2:ERV:LTR	0.248131019	4	0.585983633
363	ENSG00000271347	0.245925438	4	0.468583344
364	ERV_2227348_MSTA:ERV:LTR	0.243775795	4	0.59986437
365	ENSG00000070729	0.241630373	4	0.452319744
366	ERV_3768738_MSTA:ERV:LTR	0.241482421	4	0.634581955
367	ENSG00000139865	0.241187229	4	0.475930041
368	ERV_1859855_MLT2B3:ERV:LTR	0.240868585	4	0.490614686
